# Supplementary material for: Neonates with Maternal Colonization of Carbapenemase-Producing, Carbapenem-Resistant Enterobacteriaceae: A Mini-Review and a Suggested Guide for Preventing Neonatal Infection
Source: Children (Basel). 2021 May 15;8(5):399. doi: 10.3390/children8050399 (PMC8156425; doi:10.3390/children8050399)
Supplement: Supplementary file 1 [file children-08-00399-s001.zip]

Archive with 1 entries (1 files):
- children-1155336-supplementary.pdf
